# Supplementary material for: Effect of dietary Ca:P ratio on ionized calcium and calcium homeostasis in cats with early-stage chronic kidney disease
Source: PLoS One. 2026 May 29;21(5):e0350414. doi: 10.1371/journal.pone.0350414 (PMC13221076; doi:10.1371/journal.pone.0350414)
Supplement: S1 Table — (XLSX) [file pone.0350414.s001.xlsx]

## Sheet: Sheet1
Table S1. Additional summary statistics for CBC and serum chemistry parameters for cats consuming therapeutic renal foods with varying Ca:P ratios in a 56 day crossover study.
	Normal Reference Range	Day 0			Day 28			Day 56
Variable		HIGH-Ca	MOD-Ca		HIGH-Ca	MOD-Ca		HIGH-Ca	MOD-Ca
Albumin/Globulin Ratio	0.8-1.50	0.93 ± 0.16	0.91 ± 0.16		0.94 ± 0.12	0.94 ± 0.14		0.95 ± 0.15	0.92 ± 0.14
Albumin, g/dL	2.2-4.0	3.4 ± 0.21	3.3 ± 0.19		3.19 ± 0.15	3.19 ± 0.15		3.17 ± 0.18	3.11 ± 0.14
ALP, U/L	14-111	28 ± 5	26 ± 6		23 ± 5	23 ± 5		22 ± 5	20 ± 4
ALT, U/L	12-130	44 ± 9	45 ± 8		40 ± 8	40 ± 8		44 ± 12	42 ± 7
AST, U/L	13-37	26 ± 9	24 ± 2		23 ± 4	23 ± 4		24 ± 3	24 ± 3
Anion Gap, mmol/L	18-29	27 ± 2	29 ± 1		26 ± 2	26 ± 2		25 ± 1	25 ± 1
Basophils, %	0.0-0.2	0.100 ± 0.050	0.067 ± 0.050		0.067 ± 0.050	0.067 ± 0.050		0.067 ± 0.050	0.044 ± 0.053
Basophils, k/uL	0.0-0.8	0.011 ± 0.008	0.007 ± 0.005		0.007 ± 0.005	0.007 ± 0.005		0.007 ± 0.005	0.006 ± 0.007
Bilirubin Total, mg/dL	0.00-0.90	0.038 ± 0.019	0.029 ± 0.019		0.046 ± 0.017	0.046 ± 0.017		0.037 ± 0.01	0.039 ± 0.017
Chloride, mmol/L	112-129	120 ± 2	120 ± 2		120 ± 1	120 ± 1		121 ± 2	121 ± 2
Cholesterol, mg/dL	65-225	175 ± 42	171 ± 41		188 ± 42	188 ± 42		196 ± 47	209 ± 41
Eosinophils, %	2-23	3.9 ± 2	4.3 ± 1		3.8 ± 1.2	3.8 ± 1.2		4.3 ± 1.3	4 ± 1.2
Eosinophils, k/uL	0.2-1.2	0.52 ± 0.31	0.47 ± 0.19		0.43 ± 0.19	0.43 ± 0.19		0.48 ± 0.19	0.45 ± 0.19
Globulin, g/dL	2.8-5.1	3.7 ± 0.5	3.7 ± 0.5		3.4 ± 0.3	3.4 ± 0.3		3.4 ± 0.4	3.4 ± 0.4
Glucose, mg/dL	74-159	114 ± 25	115 ± 29		108 ± 25	108 ± 25		109 ± 26	108 ± 23
HCO3-, mmol/L	14-20	17 ± 2	16 ± 1		18 ± 1	18 ± 1		18 ± 1	18 ± 1
HCT, %	30.3-52.3	34 ± 8	32 ± 6		32 ± 6	32 ± 6		32 ± 6	30 ± 3
HGB, g/dL	9.8-16.2	10.5 ± 2.4	9.6 ± 1.8		9.9 ± 1.9	9.9 ± 1.9		10 ± 1.6	9.3 ± 1.1
Lymphocytes, %	14-61	25 ± 11	27 ± 8		28 ± 11	28 ± 11		30 ± 11	29 ± 9
Lymphocytes, k/uL	0.4-6.2	3.1 ± 1	2.9 ± 0.9		3.1 ± 1.1	3.1 ± 1.1		3.3 ± 1.4	3.2 ± 1.2
Magnesium, mg/dL	1.5-3.0	2.2 ± 0.1	2.2 ± 0.2		2 ± 0.2	2 ± 0.2		2 ± 0.2	2.1 ± 0.2
MCH, pg	11.8-17.3	14.2 ± 1	14.1 ± 1.2		14 ± 1	14 ± 1		14 ± 1	13.9 ± 1
MCHC, g/dL	28.1-35.8	30.9 ± 0.7	30.6 ± 0.8		31.1 ± 0.9	31.1 ± 0.9		31.3 ± 0.6	31 ± 0.6
MCV, fL	35.9-53.1	46 ± 3	46 ± 3		45 ± 3	45 ± 3		45 ± 3	45 ± 3
Monocytes, %	1-5	1.81 ± 0.68	2.40 ± 1.32		2.37 ± 0.40	2.37 ± 0.40		2.17 ± 0.86	1.62 ± 1.01
Monocytes, k/uL	0.05-0.53	0.26 ± 0.15	0.23 ± 0.08		0.27 ± 0.09	0.27 ± 0.09		0.24 ± 0.09	0.19 ± 0.16
Na/K Ratio	33-43	38 ± 4	38 ± 4		39 ± 4	39 ± 4		38 ± 4	38 ± 4
Neutrophils, %	25-77	69 ± 12	66 ± 8		65 ± 11	65 ± 11		64 ± 12	65 ± 9
Neutrophils, k/uL	2.0-13.4	10.4 ± 7.1	7.6 ± 3.4		7.7 ± 2.9	7.7 ± 2.9		7.4 ± 3	7.7 ± 3.7
pCO2, mmHg	28-34	31 ± 2	31 ± 2		30 ± 2	30 ± 2		30 ± 1	31 ± 2
pH	7.25-7.42	7.4 ± 0.04	7.4 ± 0.03		7.4 ± 0.04	7.4 ± 0.04		7.4 ± 0.03	7.4 ± 0.03
PLT, k/uL	151-600	296 ± 108	309 ± 105		308 ± 81	308 ± 81		290 ± 108	274 ± 123
Potassium, mmol/L	3.5-7.5	3.74 ± 0.38	3.66 ± 0.41		3.65 ± 0.4	3.65 ± 0.4		3.66 ± 0.38	3.66 ± 0.32
Total Protein, g/dL	5.7-8.9	7.1 ± 0.4	7 ± 0.4		6.6 ± 0.2	6.6 ± 0.2		6.6 ± 0.3	6.5 ± 0.3
RBC, M/uL	6.54-12.20	7.4 ± 2	6.9 ± 1.6		7.1 ± 1.7	7.1 ± 1.7		7.3 ± 1.7	6.7 ± 1
RDW, fL	15.0-27.0	26.6 ± 1.8	26.6 ± 1.5		25.3 ± 1.3	25.3 ± 1.3		26.2 ± 1.2	25.7 ± 1.3
Reticulocytes, %	0.0-0.6	0.184 ± 0.162	0.133 ± 0.083		0.113 ± 0.058	0.113 ± 0.058		0.103 ± 0.071	0.137 ± 0.093
Reticulocytes, M/uL	0.00-0.06	0.014 ± 0.013	0.008 ± 0.007		0.009 ± 0.008	0.009 ± 0.008		0.004 ± 0.005	0.009 ± 0.008
Sodium, mmol/L	150-165	157 ± 1	157 ± 1		156 ± 1	156 ± 1		157 ± 2	157 ± 2
Taurine, whole blood, nmol/mL	300 - 600	406 ± 276	555 ± 269		359 ± 64	359 ± 64		470 ± 197	399 ± 118
tCO2, mmol/L	19-24	17.8 ± 1.7	17.3 ± 1.1		18.6 ± 1.4	18.6 ± 1.4		18.6 ± 1.5	18.7 ± 1.5
Thyroxine (T4), µg/dL	0.78-4.66	2.72 ± 0.56	3.05 ± 0.93		–	–		–	–
Triglycerides, mg/dL	10-100	43 ± 12	54 ± 64		33 ± 10	33 ± 10		33 ± 6	32 ± 7
WBC, k/uL	2.87-17.02	14.3 ± 7.2	11.2 ± 4.1		11.6 ± 3.1	11.6 ± 3.1		11.4 ± 3.2	11.5 ± 4.6
